# Supplementary material for: Transcriptome Analysis Reveals Functional Diversity in Salivary Glands of Plant Virus Vector, Graminella nigrifrons
Source: Genes (Basel). 2020 Oct 29;11(11):1289. doi: 10.3390/genes11111289 (PMC7716219; doi:10.3390/genes11111289)
Supplement: Supplementary file 1 [file genes-11-01289-s001.zip]

Archive with 2 entries (2 files):
- Rajarapu_etal_Supplementary files/Rajarapu et al_Supplementary file 1.docx
- Rajarapu_etal_Supplementary files/Rajarapu etal_Supplementary file 2.xlsx
